# Supplementary material for: Ribosomal DNA copy number loss and sequence variation in cancer
Source: PLoS Genet. 2017 Jun 22;13(6):e1006771. doi: 10.1371/journal.pgen.1006771 (PMC5480814; doi:10.1371/journal.pgen.1006771)
Supplement: S1 Table — (XLSX) [file pgen.1006771.s010.xlsx]

## Sheet: Sheet1
	dbGAP	Cancer	Control	Samples	ΔrDNA CN
	phs000579	Intestinal Neoplasms (Liver/Small bowel)	Blood	12 pairs	No
	phs000409	Medulloblastoma	Peripheral Blood	36 pairs	No
	phs000447	Prostatic Neoplasms	Blood	40 pairs	No
	phs000414	Core binding factor acute myeloid leukemia	Bone marrow	16 pairs	No
	phs000341	Child Acute lymphoblastic Leukemia	Bone marrow	19 pairs	No
	phs000530	AIDS-Related Lymphoma	Solid normal tissue	12 pairs	Decrease
	phs000699	Osteosarcoma	Blood	13 pairs	Decrease
	phs000598	Esophageal adenocarcinoma	Germline samples	14 pairs	Decrease
	phs000424	GTEX-normal individuals	blood	143	NA
