# Supplementary material for: Ribosomal DNA copy number loss and sequence variation in cancer
Source: PLoS Genet. 2017 Jun 22;13(6):e1006771. doi: 10.1371/journal.pgen.1006771 (PMC5480814; doi:10.1371/journal.pgen.1006771)
Supplement: S2 Table — For Table S6-8, “count” is the number of genes affected in our data set, “size” is the number of genes assigned to that GO term. (XLSX) [file pgen.1006771.s011.xlsx]

## Sheet: exon_high_cn_in_tumor_go_result
GOBPID	Pvalue	ExpCount	Count	Size	Term	FDR
GO:0031323	0.000965435	39.7097	56	4626	regulation of cellular metabolic process	0.452918
GO:0009893	0.00116358	25.486	40	2969	positive regulation of metabolic process	0.452918
GO:0031325	0.00162234	20.7991	34	2423	positive regulation of cellular metabolic process	0.452918
GO:0031326	0.00193703	27.8981	42	3250	regulation of cellular biosynthetic process	0.452918
GO:0080090	0.00234359	39.1518	54	4561	regulation of primary metabolic process	0.452918
GO:0009889	0.00252942	28.2672	42	3293	regulation of biosynthetic process	0.452918
GO:0010604	0.00275054	20.6017	33	2400	positive regulation of macromolecule metabolic process	0.452918
GO:0019222	0.00328134	45.461	60	5296	regulation of metabolic process	0.452918
GO:0014061	0.00381778	0.0944243	2	11	regulation of norepinephrine secretion	0.452918
GO:0044271	0.0042061	32.6279	46	3801	cellular nitrogen compound biosynthetic process	0.452918
GO:2001243	0.00450225	0.669554	4	78	negative regulation of intrinsic apoptotic signaling pathway	0.452918
GO:0014048	0.00455575	0.103008	2	12	regulation of glutamate secretion	0.452918
GO:0048243	0.00455575	0.103008	2	12	norepinephrine secretion	0.452918
GO:0070830	0.00482624	0.343361	3	40	bicellular tight junction assembly	0.452918
GO:0048518	0.00508367	38.5165	52	4487	positive regulation of biological process	0.452918
GO:0006978	0.00535401	0.111592	2	13	DNA damage response, signal transduction by p53 class mediator resulting in transcription of p21 class mediator	0.452918
GO:0050961	0.00535401	0.111592	2	13	detection of temperature stimulus involved in sensory perception	0.452918
GO:0050965	0.00535401	0.111592	2	13	detection of temperature stimulus involved in sensory perception of pain	0.452918
GO:2001242	0.00537635	1.12451	5	131	regulation of intrinsic apoptotic signaling pathway	0.452918
GO:0010468	0.00559921	28.5419	41	3325	regulation of gene expression	0.452918
GO:2000112	0.00589344	25.9495	38	3023	regulation of cellular macromolecule biosynthetic process	0.452918
GO:0051171	0.00608572	28.6707	41	3340	regulation of nitrogen compound metabolic process	0.452918
GO:0001892	0.0061057	0.729642	4	85	embryonic placenta development	0.452918
GO:0042772	0.0062115	0.120176	2	14	DNA damage response, signal transduction resulting in transcription	0.452918
GO:0034645	0.00642835	34.2331	47	3988	cellular macromolecule biosynthetic process	0.452918
GO:0048522	0.00661906	33.3575	46	3886	positive regulation of cellular process	0.452918
GO:0015812	0.00712716	0.12876	2	15	gamma-aminobutyric acid transport	0.452918
GO:0015874	0.00712716	0.12876	2	15	norepinephrine transport	0.452918
GO:0043297	0.00804084	0.412033	3	48	apical junction assembly	0.452918
GO:0031503	0.00805042	0.789731	4	92	protein complex localization	0.452918
GO:0060255	0.00809522	39.3234	52	4581	regulation of macromolecule metabolic process	0.452918
GO:0016048	0.00809995	0.137344	2	16	detection of temperature stimulus	0.452918
GO:0044849	0.00809995	0.137344	2	16	estrous cycle	0.452918
GO:0060575	0.00809995	0.137344	2	16	intestinal epithelial cell differentiation	0.452918
GO:0035359	0.00858403	0.00858403	1	1	negative regulation of peroxisome proliferator activated receptor signaling pathway	0.452918
GO:0035655	0.00858403	0.00858403	1	1	interleukin-18-mediated signaling pathway	0.452918
GO:0060806	0.00858403	0.00858403	1	1	negative regulation of cell differentiation involved in embryonic placenta development	0.452918
GO:0071393	0.00858403	0.00858403	1	1	cellular response to progesterone stimulus	0.452918
GO:1903589	0.00858403	0.00858403	1	1	positive regulation of blood vessel endothelial cell proliferation involved in sprouting angiogenesis	0.452918
GO:1904779	0.00858403	0.00858403	1	1	regulation of protein localization to centrosome	0.452918
GO:1990264	0.00858403	0.00858403	1	1	peptidyl-tyrosine dephosphorylation involved in inactivation of protein kinase activity	0.452918
GO:0007184	0.00912884	0.145928	2	17	SMAD protein import into nucleus	0.452918
GO:0045948	0.00912884	0.145928	2	17	positive regulation of translational initiation	0.452918
GO:0010556	0.00966592	26.7135	38	3112	regulation of macromolecule biosynthetic process	0.452918
GO:0006355	0.0106901	23.3314	34	2718	regulation of transcription, DNA-templated	0.452918
GO:0010467	0.0107236	36.0529	48	4200	gene expression	0.452918
GO:0042698	0.0107255	0.858403	4	100	ovulation cycle	0.452918
GO:0044249	0.0110785	41.8128	54	4871	cellular biosynthetic process	0.452918
GO:0018279	0.0111919	1.87132	6	218	protein N-linked glycosylation via asparagine	0.452918
GO:0016570	0.0113402	3.04733	8	355	histone modification	0.452918
GO:0016578	0.0113509	0.163097	2	19	histone deubiquitination	0.452918
GO:0050951	0.0113509	0.163097	2	19	sensory perception of temperature stimulus	0.452918
GO:0018196	0.0114289	1.8799	6	219	peptidyl-asparagine modification	0.452918
GO:0051240	0.0114677	10.1377	18	1181	positive regulation of multicellular organismal process	0.452918
GO:0051252	0.0117038	24.3529	35	2837	regulation of RNA metabolic process	0.452918
GO:1903506	0.0118108	23.4859	34	2736	regulation of nucleic acid-templated transcription	0.452918
GO:0019438	0.0119808	28.8681	40	3363	aromatic compound biosynthetic process	0.452918
GO:0006486	0.0120725	3.08167	8	359	protein glycosylation	0.452918
GO:0043413	0.0120725	3.08167	8	359	macromolecule glycosylation	0.452918
GO:0009059	0.0121335	35.3404	47	4117	macromolecule biosynthetic process	0.452918
GO:0060444	0.012542	0.171681	2	20	branching involved in mammary gland duct morphogenesis	0.452918
GO:0060972	0.012542	0.171681	2	20	left/right pattern formation	0.452918
GO:0016569	0.0126442	3.10742	8	362	covalent chromatin modification	0.452918
GO:0046660	0.012658	0.901323	4	105	female sex differentiation	0.452918
GO:2001141	0.0126797	23.5975	34	2749	regulation of RNA biosynthetic process	0.452918
GO:0010628	0.0128128	12.6271	21	1471	positive regulation of gene expression	0.452918
GO:0070085	0.0128391	3.116	8	363	glycosylation	0.452918
GO:0006351	0.0136675	24.6018	35	2866	transcription, DNA-templated	0.452918
GO:0032774	0.0136937	25.4946	36	2970	RNA biosynthetic process	0.452918
GO:0006487	0.0137241	1.95716	6	228	protein N-linked glycosylation	0.452918
GO:0051955	0.0137852	0.180265	2	21	regulation of amino acid transport	0.452918
GO:0097503	0.0137852	0.180265	2	21	sialylation	0.452918
GO:1903170	0.0137852	0.180265	2	21	negative regulation of calcium ion transmembrane transport	0.452918
GO:0036498	0.0141225	0.506458	3	59	IRE1-mediated unfolded protein response	0.452918
GO:0051952	0.0141225	0.506458	3	59	regulation of amine transport	0.452918
GO:0097659	0.0146326	24.7134	35	2879	nucleic acid-templated transcription	0.452918
GO:0034654	0.0147509	28.3187	39	3299	nucleobase-containing compound biosynthetic process	0.452918
GO:1901576	0.0152438	42.4309	54	4943	organic substance biosynthetic process	0.452918
GO:0019219	0.0153014	26.5762	37	3096	regulation of nucleobase-containing compound metabolic process	0.452918
GO:0032270	0.0153859	10.4553	18	1218	positive regulation of cellular protein metabolic process	0.452918
GO:0009743	0.016241	1.47645	5	172	response to carbohydrate	0.452918
GO:0072661	0.0164242	0.197433	2	23	protein targeting to plasma membrane	0.452918
GO:0007098	0.0168323	0.540794	3	63	centrosome cycle	0.452918
GO:0000461	0.017095	0.0171681	1	2	endonucleolytic cleavage to generate mature 3'-end of SSU-rRNA from (SSU-rRNA, 5.8S rRNA, LSU-rRNA)	0.452918
GO:0014063	0.017095	0.0171681	1	2	negative regulation of serotonin secretion	0.452918
GO:0014846	0.017095	0.0171681	1	2	esophagus smooth muscle contraction	0.452918
GO:0034378	0.017095	0.0171681	1	2	chylomicron assembly	0.452918
GO:0035616	0.017095	0.0171681	1	2	histone H2B conserved C-terminal lysine deubiquitination	0.452918
GO:0035624	0.017095	0.0171681	1	2	receptor transactivation	0.452918
GO:0060454	0.017095	0.0171681	1	2	positive regulation of gastric acid secretion	0.452918
GO:0060821	0.017095	0.0171681	1	2	inactivation of X chromosome by DNA methylation	0.452918
GO:0071351	0.017095	0.0171681	1	2	cellular response to interleukin-18	0.452918
GO:0086098	0.017095	0.0171681	1	2	angiotensin-activated signaling pathway involved in heart process	0.452918
GO:1900454	0.017095	0.0171681	1	2	positive regulation of long term synaptic depression	0.452918
GO:1904059	0.017095	0.0171681	1	2	regulation of locomotor rhythm	0.452918
GO:1904211	0.017095	0.0171681	1	2	membrane protein proteolysis involved in retrograde protein transport, ER to cytosol	0.452918
GO:2001200	0.017095	0.0171681	1	2	positive regulation of dendritic cell differentiation	0.452918
GO:0050794	0.0176888	67.0155	78	7807	regulation of cellular process	0.452918
GO:0034629	0.017818	0.206017	2	24	cellular protein complex localization	0.452918
GO:1901797	0.017818	0.206017	2	24	negative regulation of signal transduction by p53 class mediator	0.452918
GO:1902230	0.017818	0.206017	2	24	negative regulation of intrinsic apoptotic signaling pathway in response to DNA damage	0.452918
GO:0015837	0.0182888	0.557962	3	65	amine transport	0.452918
GO:1901362	0.0192828	29.7093	40	3461	organic cyclic compound biosynthetic process	0.452918
GO:0018130	0.0194213	28.808	39	3356	heterocycle biosynthetic process	0.452918
GO:0009100	0.0201519	4.05166	9	472	glycoprotein metabolic process	0.452918
GO:1903827	0.020399	4.06025	9	473	regulation of cellular protein localization	0.452918
GO:0009058	0.0206641	43.0489	54	5015	biosynthetic process	0.452918
GO:0043170	0.0214942	62.1827	73	7244	macromolecule metabolic process	0.452918
GO:0045736	0.0222858	0.231769	2	27	negative regulation of cyclin-dependent protein serine/threonine kinase activity	0.452918
GO:0051954	0.0222858	0.231769	2	27	positive regulation of amine transport	0.452918
GO:1901137	0.0224933	6.26634	12	730	carbohydrate derivative biosynthetic process	0.452918
GO:2001257	0.023923	0.61805	3	72	regulation of cation channel activity	0.452918
GO:0016573	0.0243483	1.09876	4	128	histone acetylation	0.452918
GO:0030154	0.0245259	26.5075	36	3088	cell differentiation	0.452918
GO:0045666	0.0248851	2.24043	6	261	positive regulation of neuron differentiation	0.452918
GO:0010424	0.0255337	0.0257521	1	3	DNA methylation on cytosine within a CG sequence	0.452918
GO:0010641	0.0255337	0.0257521	1	3	positive regulation of platelet-derived growth factor receptor signaling pathway	0.452918
GO:0010701	0.0255337	0.0257521	1	3	positive regulation of norepinephrine secretion	0.452918
GO:0010835	0.0255337	0.0257521	1	3	regulation of protein ADP-ribosylation	0.452918
GO:0030997	0.0255337	0.0257521	1	3	regulation of centriole-centriole cohesion	0.452918
GO:0033484	0.0255337	0.0257521	1	3	nitric oxide homeostasis	0.452918
GO:0033566	0.0255337	0.0257521	1	3	gamma-tubulin complex localization	0.452918
GO:0042695	0.0255337	0.0257521	1	3	thelarche	0.452918
GO:0044211	0.0255337	0.0257521	1	3	CTP salvage	0.452918
GO:0048386	0.0255337	0.0257521	1	3	positive regulation of retinoic acid receptor signaling pathway	0.452918
GO:0060178	0.0255337	0.0257521	1	3	regulation of exocyst localization	0.452918
GO:0060744	0.0255337	0.0257521	1	3	mammary gland branching involved in thelarche	0.452918
GO:0060800	0.0255337	0.0257521	1	3	regulation of cell differentiation involved in embryonic placenta development	0.452918
GO:0070673	0.0255337	0.0257521	1	3	response to interleukin-18	0.452918
GO:0070777	0.0255337	0.0257521	1	3	D-aspartate transport	0.452918
GO:0070779	0.0255337	0.0257521	1	3	D-aspartate import	0.452918
GO:1900005	0.0255337	0.0257521	1	3	positive regulation of serine-type endopeptidase activity	0.452918
GO:1902309	0.0255337	0.0257521	1	3	negative regulation of peptidyl-serine dephosphorylation	0.452918
GO:1902573	0.0255337	0.0257521	1	3	positive regulation of serine-type peptidase activity	0.452918
GO:1903587	0.0255337	0.0257521	1	3	regulation of blood vessel endothelial cell proliferation involved in sprouting angiogenesis	0.452918
GO:1904058	0.0255337	0.0257521	1	3	positive regulation of sensory perception of pain	0.452918
GO:2000035	0.0255337	0.0257521	1	3	regulation of stem cell division	0.452918
GO:2000598	0.0255337	0.0257521	1	3	regulation of cyclin catabolic process	0.452918
GO:2000599	0.0255337	0.0257521	1	3	negative regulation of cyclin catabolic process	0.452918
GO:2000646	0.0255337	0.0257521	1	3	positive regulation of receptor catabolic process	0.452918
GO:0010675	0.0255935	1.11592	4	130	regulation of cellular carbohydrate metabolic process	0.452918
GO:0018393	0.0255935	1.11592	4	130	internal peptidyl-lysine acetylation	0.452918
GO:0044707	0.0257036	42.5424	53	4956	single-multicellular organism process	0.452918
GO:0045737	0.0271641	0.257521	2	30	positive regulation of cyclin-dependent protein serine/threonine kinase activity	0.452918
GO:0051930	0.0271641	0.257521	2	30	regulation of sensory perception of pain	0.452918
GO:0051931	0.0271641	0.257521	2	30	regulation of sensory perception	0.452918
GO:0060603	0.0271641	0.257521	2	30	mammary gland duct morphogenesis	0.452918
GO:0051247	0.0272573	11.1335	18	1297	positive regulation of protein metabolic process	0.452918
GO:0031328	0.0278581	12.7988	20	1491	positive regulation of cellular biosynthetic process	0.452918
GO:0016070	0.0281488	30.4304	40	3545	RNA metabolic process	0.452918
GO:0018394	0.0281975	1.15026	4	134	peptidyl-lysine acetylation	0.452918
GO:0000079	0.0284592	0.66097	3	77	regulation of cyclin-dependent protein serine/threonine kinase activity	0.452918
GO:0045776	0.0288774	0.266105	2	31	negative regulation of blood pressure	0.452918
GO:0098900	0.0288774	0.266105	2	31	regulation of action potential	0.452918
GO:0009101	0.0290571	3.63104	8	423	glycoprotein biosynthetic process	0.452918
GO:0006475	0.0295567	1.16743	4	136	internal protein amino acid acetylation	0.452918
GO:0016482	0.03019	8.85872	15	1032	cytoplasmic transport	0.452918
GO:0001890	0.0302506	1.17601	4	137	placenta development	0.452918
GO:1902229	0.0306328	0.274689	2	32	regulation of intrinsic apoptotic signaling pathway in response to DNA damage	0.452918
GO:1904031	0.0306328	0.274689	2	32	positive regulation of cyclin-dependent protein kinase activity	0.452918
GO:0044260	0.0307027	57.8392	68	6738	cellular macromolecule metabolic process	0.452918
GO:0051173	0.0311661	12.9533	20	1509	positive regulation of nitrogen compound metabolic process	0.452918
GO:0016568	0.0311696	4.37785	9	510	chromatin modification	0.452918
GO:0006109	0.0316674	1.19318	4	139	regulation of carbohydrate metabolic process	0.452918
GO:0043933	0.0318104	18.0865	26	2107	macromolecular complex subunit organization	0.452918
GO:0007043	0.032394	0.695306	3	81	cell-cell junction assembly	0.452918
GO:0030520	0.0324295	0.283273	2	33	intracellular estrogen receptor signaling pathway	0.452918
GO:0009891	0.0329283	13.0306	20	1518	positive regulation of biosynthetic process	0.452918
GO:0044723	0.0329705	5.88006	11	685	single-organism carbohydrate metabolic process	0.452918
GO:0010138	0.0339005	0.0343361	1	4	pyrimidine ribonucleotide salvage	0.452918
GO:0014054	0.0339005	0.0343361	1	4	positive regulation of gamma-aminobutyric acid secretion	0.452918
GO:0014062	0.0339005	0.0343361	1	4	regulation of serotonin secretion	0.452918
GO:0032262	0.0339005	0.0343361	1	4	pyrimidine nucleotide salvage	0.452918
GO:0032484	0.0339005	0.0343361	1	4	Ral protein signal transduction	0.452918
GO:0035519	0.0339005	0.0343361	1	4	protein K29-linked ubiquitination	0.452918
GO:0035521	0.0339005	0.0343361	1	4	monoubiquitinated histone deubiquitination	0.452918
GO:0035522	0.0339005	0.0343361	1	4	monoubiquitinated histone H2A deubiquitination	0.452918
GO:0044206	0.0339005	0.0343361	1	4	UMP salvage	0.452918
GO:0044314	0.0339005	0.0343361	1	4	protein K27-linked ubiquitination	0.452918
GO:0048023	0.0339005	0.0343361	1	4	positive regulation of melanin biosynthetic process	0.452918
GO:0051902	0.0339005	0.0343361	1	4	negative regulation of mitochondrial depolarization	0.452918
GO:0060591	0.0339005	0.0343361	1	4	chondroblast differentiation	0.452918
GO:0090116	0.0339005	0.0343361	1	4	C-5 methylation of cytosine	0.452918
GO:0090238	0.0339005	0.0343361	1	4	positive regulation of arachidonic acid secretion	0.452918
GO:0097049	0.0339005	0.0343361	1	4	motor neuron apoptotic process	0.452918
GO:1900378	0.0339005	0.0343361	1	4	positive regulation of secondary metabolite biosynthetic process	0.452918
GO:1902202	0.0339005	0.0343361	1	4	regulation of hepatocyte growth factor receptor signaling pathway	0.452918
GO:1902308	0.0339005	0.0343361	1	4	regulation of peptidyl-serine dephosphorylation	0.452918
GO:1903898	0.0339005	0.0343361	1	4	negative regulation of PERK-mediated unfolded protein response	0.452918
GO:2000671	0.0339005	0.0343361	1	4	regulation of motor neuron apoptotic process	0.452918
GO:2001199	0.0339005	0.0343361	1	4	negative regulation of dendritic cell differentiation	0.452918
GO:0003254	0.0342667	0.291857	2	34	regulation of membrane depolarization	0.452918
GO:0050433	0.0342667	0.291857	2	34	regulation of catecholamine secretion	0.452918
GO:0009749	0.0346167	1.22752	4	143	response to glucose	0.452918
GO:0050789	0.0355981	70.6723	80	8233	regulation of biological process	0.452918
GO:0018193	0.0373677	9.91455	16	1155	peptidyl-amino acid modification	0.452918
GO:0051130	0.0376977	8.32651	14	970	positive regulation of cellular component organization	0.452918
GO:0009746	0.037721	1.26185	4	147	response to hexose	0.452918
GO:0051047	0.0387065	2.48937	6	290	positive regulation of secretion	0.452918
GO:0051297	0.0388007	0.746811	3	87	centrosome organization	0.452918
GO:0051222	0.0390363	3.15892	7	368	positive regulation of protein transport	0.452918
GO:0071804	0.0393315	1.27902	4	149	cellular potassium ion transport	0.452918
GO:0071805	0.0393315	1.27902	4	149	potassium ion transmembrane transport	0.452918
GO:0019233	0.0399267	0.755395	3	88	sensory perception of pain	0.452918
GO:0051094	0.0399728	8.39518	14	978	positive regulation of developmental process	0.452918
GO:0048869	0.0405108	28.396	37	3308	cellular developmental process	0.452918
GO:0007267	0.0405568	8.41235	14	980	cell-cell signaling	0.452918
GO:0034976	0.040956	1.88849	5	220	response to endoplasmic reticulum stress	0.452918
GO:0050432	0.0420044	0.326193	2	38	catecholamine secretion	0.452918
GO:0051926	0.0420044	0.326193	2	38	negative regulation of calcium ion transport	0.452918
GO:0000447	0.0421961	0.0429201	1	5	endonucleolytic cleavage in ITS1 to separate SSU-rRNA from 5.8S rRNA and LSU-rRNA from tricistronic rRNA transcript (SSU-rRNA, 5.8S rRNA, LSU-rRNA)	0.452918
GO:0006987	0.0421961	0.0429201	1	5	activation of signaling protein activity involved in unfolded protein response	0.452918
GO:0007182	0.0421961	0.0429201	1	5	common-partner SMAD protein phosphorylation	0.452918
GO:0007197	0.0421961	0.0429201	1	5	adenylate cyclase-inhibiting G-protein coupled acetylcholine receptor signaling pathway	0.452918
GO:0010756	0.0421961	0.0429201	1	5	positive regulation of plasminogen activation	0.452918
GO:0010957	0.0421961	0.0429201	1	5	negative regulation of vitamin D biosynthetic process	0.452918
GO:0014050	0.0421961	0.0429201	1	5	negative regulation of glutamate secretion	0.452918
GO:0014052	0.0421961	0.0429201	1	5	regulation of gamma-aminobutyric acid secretion	0.452918
GO:0033625	0.0421961	0.0429201	1	5	positive regulation of integrin activation	0.452918
GO:0036295	0.0421961	0.0429201	1	5	cellular response to increased oxygen levels	0.452918
GO:0042940	0.0421961	0.0429201	1	5	D-amino acid transport	0.452918
GO:0045656	0.0421961	0.0429201	1	5	negative regulation of monocyte differentiation	0.452918
GO:0046499	0.0421961	0.0429201	1	5	S-adenosylmethioninamine metabolic process	0.452918
GO:0046543	0.0421961	0.0429201	1	5	development of secondary female sexual characteristics	0.452918
GO:0050847	0.0421961	0.0429201	1	5	progesterone receptor signaling pathway	0.452918
GO:0070940	0.0421961	0.0429201	1	5	dephosphorylation of RNA polymerase II C-terminal domain	0.452918
GO:0071455	0.0421961	0.0429201	1	5	cellular response to hyperoxia	0.452918
GO:0090237	0.0421961	0.0429201	1	5	regulation of arachidonic acid secretion	0.452918
GO:0090240	0.0421961	0.0429201	1	5	positive regulation of histone H4 acetylation	0.452918
GO:1900452	0.0421961	0.0429201	1	5	regulation of long term synaptic depression	0.452918
GO:1903802	0.0421961	0.0429201	1	5	L-glutamate(1-) import into cell	0.452918
GO:1903896	0.0421961	0.0429201	1	5	positive regulation of IRE1-mediated unfolded protein response	0.452918
GO:1904180	0.0421961	0.0429201	1	5	negative regulation of membrane depolarization	0.452918
GO:1990123	0.0421961	0.0429201	1	5	L-glutamate import into cell	0.452918
GO:2001286	0.0421961	0.0429201	1	5	regulation of caveolin-mediated endocytosis	0.452918
GO:0007275	0.0430384	35.0658	44	4085	multicellular organism development	0.452918
GO:0045597	0.0432344	6.14616	11	716	positive regulation of cell differentiation	0.452918
GO:0008585	0.0434037	0.781147	3	91	female gonad development	0.452918
GO:0034284	0.0435279	1.32194	4	154	response to monosaccharide	0.452918
GO:0065007	0.0436643	74.3549	83	8662	biological regulation	0.452918
GO:0032890	0.0440321	0.334777	2	39	regulation of organic acid transport	0.452918
GO:0048286	0.0440321	0.334777	2	39	lung alveolus development	0.452918
GO:0090307	0.0440321	0.334777	2	39	mitotic spindle assembly	0.452918
GO:0046717	0.0445953	0.789731	3	92	acid secretion	0.452918
GO:0051223	0.0447974	5.42511	10	632	regulation of protein transport	0.452918
GO:0010033	0.0448236	21.3313	29	2485	response to organic substance	0.452918
GO:0051260	0.0450901	1.93999	5	226	protein homooligomerization	0.452918
GO:0048608	0.0456245	3.27052	7	381	reproductive structure development	0.452918
GO:0010812	0.0460956	0.343361	2	40	negative regulation of cell-substrate adhesion	0.452918
GO:1902930	0.0460956	0.343361	2	40	regulation of alcohol biosynthetic process	0.452918
GO:0006473	0.0461624	1.34769	4	157	protein acetylation	0.452918
GO:0032880	0.0465349	6.99598	12	815	regulation of protein localization	0.452918
GO:0006357	0.0465386	12.6958	19	1479	regulation of transcription from RNA polymerase II promoter	0.452918
GO:0046545	0.0470273	0.806899	3	94	development of primary female sexual characteristics	0.452918
GO:0071333	0.0470273	0.806899	3	94	cellular response to glucose stimulus	0.452918
GO:0060284	0.0477471	6.24917	11	728	regulation of cell development	0.452918
GO:0061458	0.0477877	3.30485	7	385	reproductive system development	0.452918
GO:0060348	0.0479674	1.36486	4	159	bone development	0.452918
GO:0009201	0.0481941	0.351945	2	41	ribonucleoside triphosphate biosynthetic process	0.452918
GO:0014047	0.0481941	0.351945	2	41	glutamate secretion	0.452918
GO:0046626	0.0481941	0.351945	2	41	regulation of insulin receptor signaling pathway	0.452918
GO:0030330	0.0482675	0.815483	3	95	DNA damage response, signal transduction by p53 class mediator	0.452918
GO:0031023	0.0482675	0.815483	3	95	microtubule organizing center organization	0.452918
GO:0071331	0.0482675	0.815483	3	95	cellular response to hexose stimulus	0.452918
GO:0006606	0.0487201	1.98291	5	231	protein import into nucleus	0.452918
GO:0044744	0.0487201	1.98291	5	231	protein targeting to nucleus	0.452918
GO:1902593	0.0487201	1.98291	5	231	single-organism nuclear import	0.452918
GO:0071326	0.0495237	0.824067	3	96	cellular response to monosaccharide stimulus	0.452918
GO:0071704	0.0499394	72.535	81	8450	organic substance metabolic process	0.452918
GO:0060443	0.0503269	0.360529	2	42	mammary gland morphogenesis	0.452918
GO:0007207	0.0504212	0.0515042	1	6	phospholipase C-activating G-protein coupled acetylcholine receptor signaling pathway	0.452918
GO:0014049	0.0504212	0.0515042	1	6	positive regulation of glutamate secretion	0.452918
GO:0014831	0.0504212	0.0515042	1	6	gastro-intestinal system smooth muscle contraction	0.452918
GO:0030948	0.0504212	0.0515042	1	6	negative regulation of vascular endothelial growth factor receptor signaling pathway	0.452918
GO:0032057	0.0504212	0.0515042	1	6	negative regulation of translational initiation in response to stress	0.452918
GO:0032776	0.0504212	0.0515042	1	6	DNA methylation on cytosine	0.452918
GO:0035860	0.0504212	0.0515042	1	6	glial cell-derived neurotrophic factor receptor signaling pathway	0.452918
GO:0045136	0.0504212	0.0515042	1	6	development of secondary sexual characteristics	0.452918
GO:0046137	0.0504212	0.0515042	1	6	negative regulation of vitamin metabolic process	0.452918
GO:0060430	0.0504212	0.0515042	1	6	lung saccule development	0.452918
GO:0072383	0.0504212	0.0515042	1	6	plus-end-directed vesicle transport along microtubule	0.452918
GO:0072386	0.0504212	0.0515042	1	6	plus-end-directed organelle transport along microtubule	0.452918
GO:0086103	0.0504212	0.0515042	1	6	G-protein coupled receptor signaling pathway involved in heart process	0.452918
GO:1900003	0.0504212	0.0515042	1	6	regulation of serine-type endopeptidase activity	0.452918
GO:1900042	0.0504212	0.0515042	1	6	positive regulation of interleukin-2 secretion	0.452918
GO:1901386	0.0504212	0.0515042	1	6	negative regulation of voltage-gated calcium channel activity	0.452918
GO:1902571	0.0504212	0.0515042	1	6	regulation of serine-type peptidase activity	0.452918
GO:1902837	0.0504212	0.0515042	1	6	amino acid import into cell	0.452918
GO:2001198	0.0504212	0.0515042	1	6	regulation of dendritic cell differentiation	0.452918
GO:0051170	0.0517456	2.01725	5	235	nuclear import	0.461404
GO:0038083	0.0524932	0.369113	2	43	peptidyl-tyrosine autophosphorylation	0.461404
GO:1902850	0.0524932	0.369113	2	43	microtubule cytoskeleton organization involved in mitosis	0.461404
GO:2001021	0.0524932	0.369113	2	43	negative regulation of response to DNA damage stimulus	0.461404
GO:0045664	0.0537116	4.11175	8	479	regulation of neuron differentiation	0.461404
GO:0009987	0.054108	100.201	105	11673	cellular process	0.461404
GO:0043271	0.0560421	0.866987	3	101	negative regulation of ion transport	0.461404
GO:2001234	0.0565691	1.44212	4	168	negative regulation of apoptotic signaling pathway	0.461404
GO:0010830	0.0569236	0.386281	2	45	regulation of myotube differentiation	0.461404
GO:0048008	0.0569236	0.386281	2	45	platelet-derived growth factor receptor signaling pathway	0.461404
GO:0060711	0.0569236	0.386281	2	45	labyrinthine layer development	0.461404
GO:0061178	0.0569236	0.386281	2	45	regulation of insulin secretion involved in cellular response to glucose stimulus	0.461404
GO:1901796	0.0569236	0.386281	2	45	regulation of signal transduction by p53 class mediator	0.461404
GO:0000478	0.0585762	0.0600882	1	7	endonucleolytic cleavage involved in rRNA processing	0.461404
GO:0000479	0.0585762	0.0600882	1	7	endonucleolytic cleavage of tricistronic rRNA transcript (SSU-rRNA, 5.8S rRNA, LSU-rRNA)	0.461404
GO:0001820	0.0585762	0.0600882	1	7	serotonin secretion	0.461404
GO:0002043	0.0585762	0.0600882	1	7	blood vessel endothelial cell proliferation involved in sprouting angiogenesis	0.461404
GO:0008054	0.0585762	0.0600882	1	7	negative regulation of cyclin-dependent protein serine/threonine kinase by cyclin degradation	0.461404
GO:0016255	0.0585762	0.0600882	1	7	attachment of GPI anchor to protein	0.461404
GO:0032463	0.0585762	0.0600882	1	7	negative regulation of protein homooligomerization	0.461404
GO:0038003	0.0585762	0.0600882	1	7	opioid receptor signaling pathway	0.461404
GO:0038180	0.0585762	0.0600882	1	7	nerve growth factor signaling pathway	0.461404
GO:0043951	0.0585762	0.0600882	1	7	negative regulation of cAMP-mediated signaling	0.461404
GO:0045650	0.0585762	0.0600882	1	7	negative regulation of macrophage differentiation	0.461404
GO:0048021	0.0585762	0.0600882	1	7	regulation of melanin biosynthetic process	0.461404
GO:0051956	0.0585762	0.0600882	1	7	negative regulation of amino acid transport	0.461404
GO:0060068	0.0585762	0.0600882	1	7	vagina development	0.461404
GO:0060453	0.0585762	0.0600882	1	7	regulation of gastric acid secretion	0.461404
GO:0060732	0.0585762	0.0600882	1	7	positive regulation of inositol phosphate biosynthetic process	0.461404
GO:0070262	0.0585762	0.0600882	1	7	peptidyl-serine dephosphorylation	0.461404
GO:0070327	0.0585762	0.0600882	1	7	thyroid hormone transport	0.461404
GO:0085020	0.0585762	0.0600882	1	7	protein K6-linked ubiquitination	0.461404
GO:0090091	0.0585762	0.0600882	1	7	positive regulation of extracellular matrix disassembly	0.461404
GO:0097151	0.0585762	0.0600882	1	7	positive regulation of inhibitory postsynaptic potential	0.461404
GO:0098828	0.0585762	0.0600882	1	7	modulation of inhibitory postsynaptic potential	0.461404
GO:1900376	0.0585762	0.0600882	1	7	regulation of secondary metabolite biosynthetic process	0.461404
GO:1903897	0.0585762	0.0600882	1	7	regulation of PERK-mediated unfolded protein response	0.461404
GO:2000394	0.0585762	0.0600882	1	7	positive regulation of lamellipodium morphogenesis	0.461404
GO:2000644	0.0585762	0.0600882	1	7	regulation of receptor catabolic process	0.461404
GO:2001054	0.0585762	0.0600882	1	7	negative regulation of mesenchymal cell apoptotic process	0.461404
GO:0030522	0.0589488	2.0945	5	244	intracellular receptor signaling pathway	0.461404
GO:0006893	0.0591862	0.394865	2	46	Golgi to plasma membrane transport	0.461404
GO:0016266	0.0591862	0.394865	2	46	O-glycan processing	0.461404
GO:0051568	0.0591862	0.394865	2	46	histone H3-K4 methylation	0.461404
GO:0030518	0.0601399	0.892739	3	104	intracellular steroid hormone receptor signaling pathway	0.466039
GO:0071322	0.0601399	0.892739	3	104	cellular response to carbohydrate stimulus	0.466039
GO:0006605	0.0608285	4.97015	9	579	protein targeting	0.469972
GO:0045935	0.0614351	12.2752	18	1430	positive regulation of nucleobase-containing compound metabolic process	0.472154
GO:0033157	0.0616565	2.79839	6	326	regulation of intracellular protein transport	0.472154
GO:0050769	0.0616565	2.79839	6	326	positive regulation of neurogenesis	0.472154
GO:0006325	0.0624274	4.9959	9	582	chromatin organization	0.47324
GO:0001678	0.0643748	0.918491	3	107	cellular glucose homeostasis	0.47324
GO:0006813	0.0648675	1.51079	4	176	potassium ion transport	0.47324
GO:0050730	0.0648675	1.51079	4	176	regulation of peptidyl-tyrosine phosphorylation	0.47324
GO:0010720	0.0654344	3.55379	7	414	positive regulation of cell development	0.47324
GO:0097193	0.0658115	2.16318	5	252	intrinsic apoptotic signaling pathway	0.47324
GO:0051937	0.0661558	0.420617	2	49	catecholamine transport	0.47324
GO:0061097	0.0661558	0.420617	2	49	regulation of protein tyrosine kinase activity	0.47324
GO:0007100	0.0666619	0.0686722	1	8	mitotic centrosome separation	0.47324
GO:0007172	0.0666619	0.0686722	1	8	signal complex assembly	0.47324
GO:0009048	0.0666619	0.0686722	1	8	dosage compensation by inactivation of X chromosome	0.47324
GO:0010457	0.0666619	0.0686722	1	8	centriole-centriole cohesion	0.47324
GO:0010944	0.0666619	0.0686722	1	8	negative regulation of transcription by competitive promoter binding	0.47324
GO:0032055	0.0666619	0.0686722	1	8	negative regulation of translation in response to stress	0.47324
GO:0032836	0.0666619	0.0686722	1	8	glomerular basement membrane development	0.47324
GO:0033483	0.0666619	0.0686722	1	8	gas homeostasis	0.47324
GO:0033689	0.0666619	0.0686722	1	8	negative regulation of osteoblast proliferation	0.47324
GO:0035520	0.0666619	0.0686722	1	8	monoubiquitinated protein deubiquitination	0.47324
GO:0035791	0.0666619	0.0686722	1	8	platelet-derived growth factor receptor-beta signaling pathway	0.47324
GO:0051573	0.0666619	0.0686722	1	8	negative regulation of histone H3-K9 methylation	0.47324
GO:0060556	0.0666619	0.0686722	1	8	regulation of vitamin D biosynthetic process	0.47324
GO:1900103	0.0666619	0.0686722	1	8	positive regulation of endoplasmic reticulum unfolded protein response	0.47324
GO:2000392	0.0666619	0.0686722	1	8	regulation of lamellipodium morphogenesis	0.47324
GO:0043687	0.0667803	3.57096	7	416	post-translational protein modification	0.47324
GO:1904951	0.0667803	3.57096	7	416	positive regulation of establishment of protein localization	0.47324
GO:0060341	0.0671115	9.05615	14	1055	regulation of cellular localization	0.47324
GO:0042770	0.0672729	0.935659	3	109	signal transduction in response to DNA damage	0.47324
GO:0045595	0.0675222	10.73	16	1250	regulation of cell differentiation	0.47324
GO:0007193	0.0685373	0.429201	2	50	adenylate cyclase-inhibiting G-protein coupled receptor signaling pathway	0.47324
GO:0009142	0.0685373	0.429201	2	50	nucleoside triphosphate biosynthetic process	0.47324
GO:0035773	0.0685373	0.429201	2	50	insulin secretion involved in cellular response to glucose stimulus	0.47324
GO:0007051	0.0687441	0.944243	3	110	spindle organization	0.47324
GO:0009755	0.0692437	1.54513	4	180	hormone-mediated signaling pathway	0.47324
GO:0010676	0.0709469	0.437785	2	51	positive regulation of cellular carbohydrate metabolic process	0.47324
GO:1904063	0.0709469	0.437785	2	51	negative regulation of cation transmembrane transport	0.47324
GO:0051254	0.0710551	10.8073	16	1259	positive regulation of RNA metabolic process	0.47324
GO:0071901	0.0717302	0.961411	3	112	negative regulation of protein serine/threonine kinase activity	0.47324
GO:0007268	0.0719979	5.14183	9	599	synaptic transmission	0.47324
GO:0099536	0.0719979	5.14183	9	599	synaptic signaling	0.47324
GO:0099537	0.0719979	5.14183	9	599	trans-synaptic signaling	0.47324
GO:0001101	0.0731051	2.23185	5	260	response to acid chemical	0.47324
GO:1903533	0.0731051	2.23185	5	260	regulation of protein targeting	0.47324
GO:0030968	0.073245	0.969995	3	113	endoplasmic reticulum unfolded protein response	0.47324
GO:0001541	0.0733838	0.44637	2	52	ovarian follicle development	0.47324
GO:0018205	0.0739979	2.93574	6	342	peptidyl-lysine modification	0.47324
GO:0070201	0.0743937	5.95732	10	694	regulation of establishment of protein localization	0.47324
GO:0006222	0.0746788	0.0772563	1	9	UMP biosynthetic process	0.47324
GO:0007549	0.0746788	0.0772563	1	9	dosage compensation	0.47324
GO:0007614	0.0746788	0.0772563	1	9	short-term memory	0.47324
GO:0009173	0.0746788	0.0772563	1	9	pyrimidine ribonucleoside monophosphate metabolic process	0.47324
GO:0009174	0.0746788	0.0772563	1	9	pyrimidine ribonucleoside monophosphate biosynthetic process	0.47324
GO:0010755	0.0746788	0.0772563	1	9	regulation of plasminogen activation	0.47324
GO:0010919	0.0746788	0.0772563	1	9	regulation of inositol phosphate biosynthetic process	0.47324
GO:0015810	0.0746788	0.0772563	1	9	aspartate transport	0.47324
GO:0015816	0.0746788	0.0772563	1	9	glycine transport	0.47324
GO:0030853	0.0746788	0.0772563	1	9	negative regulation of granulocyte differentiation	0.47324
GO:0031125	0.0746788	0.0772563	1	9	rRNA 3'-end processing	0.47324
GO:0033629	0.0746788	0.0772563	1	9	negative regulation of cell adhesion mediated by integrin	0.47324
GO:0035358	0.0746788	0.0772563	1	9	regulation of peroxisome proliferator activated receptor signaling pathway	0.47324
GO:0038166	0.0746788	0.0772563	1	9	angiotensin-activated signaling pathway	0.47324
GO:0043173	0.0746788	0.0772563	1	9	nucleotide salvage	0.47324
GO:0046049	0.0746788	0.0772563	1	9	UMP metabolic process	0.47324
GO:0051299	0.0746788	0.0772563	1	9	centrosome separation	0.47324
GO:0051938	0.0746788	0.0772563	1	9	L-glutamate import	0.47324
GO:0060456	0.0746788	0.0772563	1	9	positive regulation of digestive system process	0.47324
GO:0060536	0.0746788	0.0772563	1	9	cartilage morphogenesis	0.47324
GO:0071803	0.0746788	0.0772563	1	9	positive regulation of podosome assembly	0.47324
GO:0090244	0.0746788	0.0772563	1	9	Wnt signaling pathway involved in somitogenesis	0.47324
GO:1900040	0.0746788	0.0772563	1	9	regulation of interleukin-2 secretion	0.47324
GO:1903894	0.0746788	0.0772563	1	9	regulation of IRE1-mediated unfolded protein response	0.47324
GO:0010646	0.0748813	21.4515	28	2499	regulation of cell communication	0.47324
GO:0043543	0.0749236	1.58805	4	185	protein acylation	0.47324
GO:1900076	0.0758475	0.454954	2	53	regulation of cellular response to insulin stimulus	0.473715
GO:0032501	0.0762314	46.1306	54	5374	multicellular organismal process	0.473715
GO:1902531	0.0767156	11.7773	17	1372	regulation of intracellular signal transduction	0.473715
GO:1903532	0.0769122	2.26618	5	264	positive regulation of secretion by cell	0.473715
GO:0051402	0.0772601	1.60521	4	187	neuron apoptotic process	0.473715
GO:0034620	0.0778747	0.995747	3	116	cellular response to unfolded protein	0.473715
GO:0006977	0.0783373	0.463538	2	54	DNA damage response, signal transduction by p53 class mediator resulting in cell cycle arrest	0.473715
GO:0009311	0.0783373	0.463538	2	54	oligosaccharide metabolic process	0.473715
GO:0072431	0.0783373	0.463538	2	54	signal transduction involved in mitotic G1 DNA damage checkpoint	0.473715
GO:1902400	0.0783373	0.463538	2	54	intracellular signal transduction involved in G1 DNA damage checkpoint	0.473715
GO:0046907	0.0791603	13.5542	19	1579	intracellular transport	0.473715
GO:0044093	0.0795106	12.6958	18	1479	positive regulation of molecular function	0.473715
GO:0031346	0.0798371	2.29194	5	267	positive regulation of cell projection organization	0.473715
GO:0044767	0.0801115	40.4136	48	4708	single-organism developmental process	0.473715
GO:0031401	0.0803565	8.48102	13	988	positive regulation of protein modification process	0.473715
GO:0015740	0.0826274	0.0858403	1	10	C4-dicarboxylate transport	0.473715
GO:0030656	0.0826274	0.0858403	1	10	regulation of vitamin metabolic process	0.473715
GO:0032075	0.0826274	0.0858403	1	10	positive regulation of nuclease activity	0.473715
GO:0032211	0.0826274	0.0858403	1	10	negative regulation of telomere maintenance via telomerase	0.473715
GO:0032460	0.0826274	0.0858403	1	10	negative regulation of protein oligomerization	0.473715
GO:0033623	0.0826274	0.0858403	1	10	regulation of integrin activation	0.473715
GO:0042368	0.0826274	0.0858403	1	10	vitamin D biosynthetic process	0.473715
GO:0043455	0.0826274	0.0858403	1	10	regulation of secondary metabolic process	0.473715
GO:0044331	0.0826274	0.0858403	1	10	cell-cell adhesion mediated by cadherin	0.473715
GO:0045056	0.0826274	0.0858403	1	10	transcytosis	0.473715
GO:0045618	0.0826274	0.0858403	1	10	positive regulation of keratinocyte differentiation	0.473715
GO:0045655	0.0826274	0.0858403	1	10	regulation of monocyte differentiation	0.473715
GO:0045721	0.0826274	0.0858403	1	10	negative regulation of gluconeogenesis	0.473715
GO:0046628	0.0826274	0.0858403	1	10	positive regulation of insulin receptor signaling pathway	0.473715
GO:0048012	0.0826274	0.0858403	1	10	hepatocyte growth factor receptor signaling pathway	0.473715
GO:0051601	0.0826274	0.0858403	1	10	exocyst localization	0.473715
GO:0061314	0.0826274	0.0858403	1	10	Notch signaling involved in heart development	0.473715
GO:0061525	0.0826274	0.0858403	1	10	hindgut development	0.473715
GO:0071545	0.0826274	0.0858403	1	10	inositol phosphate catabolic process	0.473715
GO:0072584	0.0826274	0.0858403	1	10	caveolin-mediated endocytosis	0.473715
GO:0080182	0.0826274	0.0858403	1	10	histone H3-K4 trimethylation	0.473715
GO:0097152	0.0826274	0.0858403	1	10	mesenchymal cell apoptotic process	0.473715
GO:0097286	0.0826274	0.0858403	1	10	iron ion import	0.473715
GO:1900102	0.0826274	0.0858403	1	10	negative regulation of endoplasmic reticulum unfolded protein response	0.473715
GO:2001053	0.0826274	0.0858403	1	10	regulation of mesenchymal cell apoptotic process	0.473715
GO:0032386	0.0832811	4.52378	8	527	regulation of intracellular transport	0.473715
GO:0015807	0.0833928	0.480706	2	56	L-amino acid transport	0.473715
GO:0061180	0.0833928	0.480706	2	56	mammary gland epithelium development	0.473715
GO:0072413	0.0833928	0.480706	2	56	signal transduction involved in mitotic cell cycle checkpoint	0.473715
GO:1902402	0.0833928	0.480706	2	56	signal transduction involved in mitotic DNA damage checkpoint	0.473715
GO:1902403	0.0833928	0.480706	2	56	signal transduction involved in mitotic DNA integrity checkpoint	0.473715
GO:0017038	0.0848437	2.33486	5	272	protein import	0.474235
GO:0051289	0.0859574	0.48929	2	57	protein homotetramerization	0.474235
GO:0010557	0.0868727	11.9833	17	1396	positive regulation of macromolecule biosynthetic process	0.474235
GO:0009260	0.086968	1.67389	4	195	ribonucleotide biosynthetic process	0.474235
GO:0032355	0.0875081	1.04725	3	122	response to estradiol	0.474235
GO:0035967	0.0875081	1.04725	3	122	cellular response to topologically incorrect protein	0.474235
GO:0009156	0.0885456	0.497874	2	58	ribonucleoside monophosphate biosynthetic process	0.474235
GO:0015844	0.0885456	0.497874	2	58	monoamine transport	0.474235
GO:0031644	0.0885456	0.497874	2	58	regulation of neurological system process	0.474235
GO:0072395	0.0885456	0.497874	2	58	signal transduction involved in cell cycle checkpoint	0.474235
GO:0072401	0.0885456	0.497874	2	58	signal transduction involved in DNA integrity checkpoint	0.474235
GO:0072422	0.0885456	0.497874	2	58	signal transduction involved in DNA damage checkpoint	0.474235
GO:0046390	0.089484	1.69105	4	197	ribose phosphate biosynthetic process	0.474235
GO:0043009	0.0897276	4.60104	8	536	chordate embryonic development	0.474235
GO:0045893	0.0898907	10.3266	15	1203	positive regulation of transcription, DNA-templated	0.474235
GO:1903508	0.0898907	10.3266	15	1203	positive regulation of nucleic acid-templated transcription	0.474235
GO:0000244	0.0905083	0.0944243	1	11	spliceosomal tri-snRNP complex assembly	0.474235
GO:0006241	0.0905083	0.0944243	1	11	CTP biosynthetic process	0.474235
GO:0006346	0.0905083	0.0944243	1	11	methylation-dependent chromatin silencing	0.474235
GO:0008655	0.0905083	0.0944243	1	11	pyrimidine-containing compound salvage	0.474235
GO:0014051	0.0905083	0.0944243	1	11	gamma-aminobutyric acid secretion	0.474235
GO:0043097	0.0905083	0.0944243	1	11	pyrimidine nucleoside salvage	0.474235
GO:0043518	0.0905083	0.0944243	1	11	negative regulation of DNA damage response, signal transduction by p53 class mediator	0.474235
GO:0046036	0.0905083	0.0944243	1	11	CTP metabolic process	0.474235
GO:0046498	0.0905083	0.0944243	1	11	S-adenosylhomocysteine metabolic process	0.474235
GO:0048387	0.0905083	0.0944243	1	11	negative regulation of retinoic acid receptor signaling pathway	0.474235
GO:0051280	0.0905083	0.0944243	1	11	negative regulation of release of sequestered calcium ion into cytosol	0.474235
GO:0051957	0.0905083	0.0944243	1	11	positive regulation of amino acid transport	0.474235
GO:0051974	0.0905083	0.0944243	1	11	negative regulation of telomerase activity	0.474235
GO:0060049	0.0905083	0.0944243	1	11	regulation of protein glycosylation	0.474235
GO:0060539	0.0905083	0.0944243	1	11	diaphragm development	0.474235
GO:0070970	0.0905083	0.0944243	1	11	interleukin-2 secretion	0.474235
GO:0070986	0.0905083	0.0944243	1	11	left/right axis specification	0.474235
GO:0090239	0.0905083	0.0944243	1	11	regulation of histone H4 acetylation	0.474235
GO:1900025	0.0905083	0.0944243	1	11	negative regulation of substrate adhesion-dependent cell spreading	0.474235
GO:1902166	0.0905083	0.0944243	1	11	negative regulation of intrinsic apoptotic signaling pathway in response to DNA damage by p53 class mediator	0.474235
GO:1903672	0.0905083	0.0944243	1	11	positive regulation of sprouting angiogenesis	0.474235
GO:2000810	0.0905083	0.0944243	1	11	regulation of bicellular tight junction assembly	0.474235
GO:0006469	0.0907552	1.69964	4	198	negative regulation of protein kinase activity	0.474235
GO:1904029	0.0908267	1.06442	3	124	regulation of cyclin-dependent protein kinase activity	0.474235
GO:0009247	0.0911569	0.506458	2	59	glycolipid biosynthetic process	0.474235
GO:0050805	0.0911569	0.506458	2	59	negative regulation of synaptic transmission	0.474235
GO:0043967	0.0937908	0.515042	2	60	histone H4 acetylation	0.486085
GO:0044237	0.093977	69.977	77	8152	cellular metabolic process	0.486085
GO:0009792	0.0941836	4.65254	8	542	embryo development ending in birth or egg hatching	0.486085
GO:0072594	0.0941836	4.65254	8	542	establishment of protein localization to organelle	0.486085
GO:0045216	0.0946208	1.72539	4	201	cell-cell junction organization	0.487357
GO:0050731	0.095902	1.09017	3	127	positive regulation of peptidyl-tyrosine phosphorylation	0.487357
GO:0010976	0.0959266	1.73397	4	202	positive regulation of neuron projection development	0.487357
GO:0032502	0.0964007	40.9201	48	4767	developmental process	0.487357
GO:0045833	0.0964466	0.523626	2	61	negative regulation of lipid metabolic process	0.487357
GO:0045913	0.0964466	0.523626	2	61	positive regulation of carbohydrate metabolic process	0.487357
GO:1901888	0.0964466	0.523626	2	61	regulation of cell junction assembly	0.487357
GO:0034329	0.0972409	1.74256	4	203	cell junction assembly	0.487357
GO:0048565	0.0976193	1.09876	3	128	digestive tract development	0.487357
GO:0001696	0.0983222	0.103008	1	12	gastric acid secretion	0.487357
GO:0003085	0.0983222	0.103008	1	12	negative regulation of systemic arterial blood pressure	0.487357
GO:0009130	0.0983222	0.103008	1	12	pyrimidine nucleoside monophosphate biosynthetic process	0.487357
GO:0009209	0.0983222	0.103008	1	12	pyrimidine ribonucleoside triphosphate biosynthetic process	0.487357
GO:0030540	0.0983222	0.103008	1	12	female genitalia development	0.487357
GO:0033605	0.0983222	0.103008	1	12	positive regulation of catecholamine secretion	0.487357
GO:0036035	0.0983222	0.103008	1	12	osteoclast development	0.487357
GO:0042776	0.0983222	0.103008	1	12	mitochondrial ATP synthesis coupled proton transport	0.487357
GO:0045475	0.0983222	0.103008	1	12	locomotor rhythm	0.487357
GO:0051284	0.0983222	0.103008	1	12	positive regulation of sequestering of calcium ion	0.487357
GO:0070935	0.0983222	0.103008	1	12	3'-UTR-mediated mRNA stabilization	0.487357
GO:1901135	0.0991082	9.63128	14	1122	carbohydrate derivative metabolic process	0.487357
GO:1901655	0.0991239	0.53221	2	62	cellular response to ketone	0.487357
