# Supplementary material for: Ribosomal DNA copy number loss and sequence variation in cancer
Source: PLoS Genet. 2017 Jun 22;13(6):e1006771. doi: 10.1371/journal.pgen.1006771 (PMC5480814; doi:10.1371/journal.pgen.1006771)
Supplement: S3 Table — (XLSX) [file pgen.1006771.s012.xlsx]

## Sheet: exon_high_cn_in_tumor_go_result
GOMFID	Pvalue	ExpCount	Count	Size	Term	FDR
GO:0005251	0.00130642	0.218676	3	26	delayed rectifier potassium channel activity	0.307304
GO:0042975	0.00514552	0.109338	2	13	peroxisome proliferator activated receptor binding	0.307304
GO:0003713	0.00672194	2.21199	7	263	transcription coactivator activity	0.307304
GO:0047485	0.00750084	0.773778	4	92	protein N-terminus binding	0.307304
GO:0030374	0.00760313	0.40371	3	48	ligand-dependent nuclear receptor transcription coactivator activity	0.307304
GO:0001626	0.00841063	0.00841063	1	1	nociceptin receptor activity	0.307304
GO:0004363	0.00841063	0.00841063	1	1	glutathione synthase activity	0.307304
GO:0015495	0.00841063	0.00841063	1	1	gamma-aminobutyric acid:proton symporter activity	0.307304
GO:0042008	0.00841063	0.00841063	1	1	interleukin-18 receptor activity	0.307304
GO:0030506	0.00877736	0.142981	2	17	ankyrin binding	0.307304
GO:0016922	0.0109163	0.159802	2	19	ligand-dependent nuclear receptor binding	0.307304
GO:0008373	0.0132605	0.176623	2	21	sialyltransferase activity	0.307304
GO:0046875	0.0158026	0.193444	2	23	ephrin receptor binding	0.307304
GO:0003712	0.0161712	3.90253	9	464	transcription cofactor activity	0.307304
GO:0001135	0.0167512	0.0168213	1	2	transcription factor activity, RNA polymerase II transcription factor recruiting	0.307304
GO:0003835	0.0167512	0.0168213	1	2	beta-galactoside alpha-2,6-sialyltransferase activity	0.307304
GO:0015386	0.0167512	0.0168213	1	2	potassium:proton antiporter activity	0.307304
GO:0016492	0.0167512	0.0168213	1	2	G-protein coupled neurotensin receptor activity	0.307304
GO:0061676	0.0167512	0.0168213	1	2	importin-alpha family protein binding	0.307304
GO:0035257	0.0169805	0.984043	4	117	nuclear hormone receptor binding	0.307304
GO:0015079	0.017959	1.00086	4	119	potassium ion transmembrane transporter activity	0.307304
GO:0042974	0.0199711	0.218676	2	26	retinoic acid receptor binding	0.307304
GO:0046966	0.0199711	0.218676	2	26	thyroid hormone receptor binding	0.307304
GO:0051059	0.0199711	0.218676	2	26	NF-kappaB binding	0.307304
GO:0035258	0.0226885	0.605565	3	72	steroid hormone receptor binding	0.307304
GO:0005158	0.022977	0.235498	2	28	insulin receptor binding	0.307304
GO:0005249	0.0235194	0.613976	3	73	voltage-gated potassium channel activity	0.307304
GO:0002151	0.0250222	0.0252319	1	3	G-quadruplex RNA binding	0.307304
GO:0004719	0.0250222	0.0252319	1	3	protein-L-isoaspartate (D-aspartate) O-methyltransferase activity	0.307304
GO:0008449	0.0250222	0.0252319	1	3	N-acetylglucosamine-6-sulfatase activity	0.307304
GO:0042500	0.0250222	0.0252319	1	3	aspartic endopeptidase activity, intramembrane cleaving	0.307304
GO:0051718	0.0250222	0.0252319	1	3	DNA (cytosine-5-)-methyltransferase activity, acting on CpG substrates	0.307304
GO:0000989	0.0263097	4.24737	9	505	transcription factor activity, transcription factor binding	0.308748
GO:0051427	0.0270529	1.13543	4	135	hormone receptor binding	0.308748
GO:0000988	0.0274967	4.28101	9	509	transcription factor activity, protein binding	0.308748
GO:0003886	0.0332243	0.0336425	1	4	DNA (cytosine-5-)-methyltransferase activity	0.312572
GO:0005280	0.0332243	0.0336425	1	4	hydrogen:amino acid symporter activity	0.312572
GO:0015349	0.0332243	0.0336425	1	4	thyroid hormone transmembrane transporter activity	0.312572
GO:0030331	0.0348223	0.294372	2	35	estrogen receptor binding	0.312572
GO:0008134	0.0374301	3.81842	8	454	transcription factor binding	0.312572
GO:0015077	0.0386963	2.48955	6	296	monovalent inorganic cation transmembrane transporter activity	0.312572
GO:0003676	0.0396516	25.6272	34	3047	nucleic acid binding	0.312572
GO:0001134	0.0413581	0.0420531	1	5	transcription factor activity, transcription factor recruiting	0.312572
GO:0003923	0.0413581	0.0420531	1	5	GPI-anchor transamidase activity	0.312572
GO:0004849	0.0413581	0.0420531	1	5	uridine kinase activity	0.312572
GO:0004969	0.0413581	0.0420531	1	5	histamine receptor activity	0.312572
GO:0009008	0.0413581	0.0420531	1	5	DNA-methyltransferase activity	0.312572
GO:0010340	0.0413581	0.0420531	1	5	carboxyl-O-methyltransferase activity	0.312572
GO:0015185	0.0413581	0.0420531	1	5	gamma-aminobutyric acid transmembrane transporter activity	0.312572
GO:0016907	0.0413581	0.0420531	1	5	G-protein coupled acetylcholine receptor activity	0.312572
GO:0030020	0.0413581	0.0420531	1	5	extracellular matrix structural constituent conferring tensile strength	0.312572
GO:0051998	0.0413581	0.0420531	1	5	protein carboxyl O-methyltransferase activity	0.312572
GO:0004715	0.0485245	0.353246	2	42	non-membrane spanning protein tyrosine kinase activity	0.332732
GO:0005070	0.0485245	0.353246	2	42	SH3/SH2 adaptor activity	0.332732
GO:0003682	0.0494158	3.33061	7	396	chromatin binding	0.332732
GO:0004985	0.049424	0.0504638	1	6	opioid receptor activity	0.332732
GO:0005049	0.049424	0.0504638	1	6	nuclear export signal receptor activity	0.332732
GO:0022821	0.049424	0.0504638	1	6	potassium ion antiporter activity	0.332732
GO:0003730	0.0506188	0.361657	2	43	mRNA 3'-UTR binding	0.332732
GO:0005267	0.0507988	0.832652	3	99	potassium channel activity	0.332732
GO:0004402	0.0570916	0.386889	2	46	histone acetyltransferase activity	0.336823
GO:0061733	0.0570916	0.386889	2	46	peptide-lysine-N-acetyltransferase activity	0.336823
GO:0003836	0.0574227	0.0588744	1	7	beta-galactoside (CMP) alpha-2,3-sialyltransferase activity	0.336823
GO:0004908	0.0574227	0.0588744	1	7	interleukin-1 receptor activity	0.336823
GO:0036122	0.0574227	0.0588744	1	7	BMP binding	0.336823
GO:0045322	0.0574227	0.0588744	1	7	unmethylated CpG binding	0.336823
GO:1990247	0.0574227	0.0588744	1	7	N6-methyladenosine-containing RNA binding	0.336823
GO:0015187	0.0653548	0.067285	1	8	glycine transmembrane transporter activity	0.363487
GO:0043295	0.0653548	0.067285	1	8	glutathione binding	0.363487
GO:0046933	0.0653548	0.067285	1	8	proton-transporting ATP synthase activity, rotational mechanism	0.363487
GO:0044822	0.0712113	8.31811	13	989	poly(A) RNA binding	0.363487
GO:0015385	0.0732207	0.0756956	1	9	sodium:proton antiporter activity	0.363487
GO:0016594	0.0732207	0.0756956	1	9	glycine binding	0.363487
GO:0019206	0.0732207	0.0756956	1	9	nucleoside kinase activity	0.363487
GO:0043995	0.0732207	0.0756956	1	9	histone acetyltransferase activity (H4-K5 specific)	0.363487
GO:0043996	0.0732207	0.0756956	1	9	histone acetyltransferase activity (H4-K8 specific)	0.363487
GO:0046972	0.0732207	0.0756956	1	9	histone acetyltransferase activity (H4-K16 specific)	0.363487
GO:1900750	0.0732207	0.0756956	1	9	oligopeptide binding	0.363487
GO:0001228	0.073673	2.23723	5	266	transcriptional activator activity, RNA polymerase II transcription regulatory region sequence-specific binding	0.363487
GO:0001077	0.0739922	1.5812	4	188	transcriptional activator activity, RNA polymerase II core promoter proximal region sequence-specific binding	0.363487
GO:0034212	0.0756304	0.454174	2	54	peptide N-acetyltransferase activity	0.366947
GO:0005451	0.081021	0.0841063	1	10	monovalent cation:proton antiporter activity	0.371358
GO:0008140	0.081021	0.0841063	1	10	cAMP response element binding protein binding	0.371358
GO:0008599	0.081021	0.0841063	1	10	protein phosphatase type 1 regulator activity	0.371358
GO:0099528	0.081021	0.0841063	1	10	G-protein coupled neurotransmitter receptor activity	0.371358
GO:0000982	0.0812641	2.30451	5	274	transcription factor activity, RNA polymerase II core promoter proximal region sequence-specific binding	0.371358
GO:0022843	0.0850785	1.03451	3	123	voltage-gated cation channel activity	0.38432
GO:0035259	0.0887562	0.0925169	1	11	glucocorticoid receptor binding	0.396377
GO:0004065	0.096427	0.100928	1	12	arylsulfatase activity	0.421065
GO:0070016	0.096427	0.100928	1	12	armadillo repeat domain binding	0.421065
GO:0035591	0.0983982	0.52987	2	63	signaling adaptor activity	0.42495
