# Supplementary material for: Ribosomal DNA copy number loss and sequence variation in cancer
Source: PLoS Genet. 2017 Jun 22;13(6):e1006771. doi: 10.1371/journal.pgen.1006771 (PMC5480814; doi:10.1371/journal.pgen.1006771)
Supplement: S4 Table — (XLSX) [file pgen.1006771.s013.xlsx]

## Sheet: exon_high_cn_in_tumor_go_result
GOCCID	Pvalue	ExpCount	Count	Size	Term	adjp
GO:0032280	0.00041324	0.0335279	2	4	symmetric synapse	0.144221
GO:0098554	0.00102181	0.0502919	2	6	cytoplasmic side of endoplasmic reticulum membrane	0.177201
GO:0098562	0.00152322	1.24053	6	148	cytoplasmic side of membrane	0.177201
GO:0098794	0.00235397	2.87502	9	343	postsynapse	0.205384
GO:0030424	0.00369066	3.07619	9	367	axon	0.244694
GO:0097542	0.00420678	0.326897	3	39	ciliary tip	0.244694
GO:0097598	0.00838198	0.00838198	1	1	sperm cytoplasmic droplet	0.361132
GO:0097481	0.0109637	0.461009	3	55	neuronal postsynaptic density	0.361132
GO:0044456	0.0129822	4.4173	10	527	synapse part	0.361132
GO:0014069	0.0148206	1.4417	5	172	postsynaptic density	0.361132
GO:0099572	0.0148206	1.4417	5	172	postsynaptic specialization	0.361132
GO:0033267	0.0155096	1.45846	5	174	axon part	0.361132
GO:0005873	0.0166943	0.016764	1	2	plus-end kinesin complex	0.361132
GO:0035517	0.0166943	0.016764	1	2	PR-DUB complex	0.361132
GO:0044316	0.0166943	0.016764	1	2	cone cell pedicle	0.361132
GO:0060076	0.0180892	1.51714	5	181	excitatory synapse	0.361132
GO:0030990	0.0198503	0.217931	2	26	intraciliary transport particle	0.361132
GO:0045202	0.0211503	5.48181	11	654	synapse	0.361132
GO:0044463	0.0216053	6.96542	13	831	cell projection part	0.361132
GO:0008076	0.0216982	0.59512	3	71	voltage-gated potassium channel complex	0.361132
GO:0034705	0.0225065	0.603502	3	72	potassium channel complex	0.361132
GO:0000275	0.0249376	0.0251459	1	3	mitochondrial proton-transporting ATP synthase complex, catalytic core F(1)	0.361132
GO:0005594	0.0249376	0.0251459	1	3	collagen type IX trimer	0.361132
GO:0016939	0.0249376	0.0251459	1	3	kinesin II complex	0.361132
GO:0009898	0.0280828	1.14833	4	137	cytoplasmic side of plasma membrane	0.361132
GO:0042995	0.0309926	12.9334	20	1543	cell projection	0.361132
GO:0031234	0.0314839	0.687322	3	82	extrinsic component of cytoplasmic side of plasma membrane	0.361132
GO:0005879	0.0331124	0.0335279	1	4	axonemal microtubule	0.361132
GO:0032437	0.0331124	0.0335279	1	4	cuticular plate	0.361132
GO:0045261	0.0331124	0.0335279	1	4	proton-transporting ATP synthase complex, catalytic core F(1)	0.361132
GO:0071458	0.0331124	0.0335279	1	4	integral component of cytoplasmic side of endoplasmic reticulum membrane	0.361132
GO:0097443	0.0331124	0.0335279	1	4	sorting endosome	0.361132
GO:0097458	0.0370771	9.09445	15	1085	neuron part	0.378566
GO:0043005	0.0407875	6.84808	12	817	neuron projection	0.378566
GO:0005851	0.0412192	0.0419099	1	5	eukaryotic translation initiation factor 2B complex	0.378566
GO:0042765	0.0412192	0.0419099	1	5	GPI-anchor transamidase complex	0.378566
GO:0046581	0.0412192	0.0419099	1	5	intercellular canaliculus	0.378566
GO:0051286	0.0412192	0.0419099	1	5	cell tip	0.378566
GO:0048471	0.0425448	4.63523	9	553	perinuclear region of cytoplasm	0.380721
GO:0005593	0.0492587	0.0502919	1	6	FACIT collagen trimer	0.399475
GO:0016272	0.0492587	0.0502919	1	6	prefoldin complex	0.399475
GO:0098791	0.049828	1.99491	5	238	Golgi subcompartment	0.399475
GO:0043197	0.0516628	0.838198	3	100	dendritic spine	0.399475
GO:0044309	0.0542134	0.854962	3	102	neuron spine	0.399475
GO:0015935	0.0567622	0.385571	2	46	small ribosomal subunit	0.399475
GO:0014731	0.0572314	0.0586739	1	7	spectrin-associated cytoskeleton	0.399475
GO:0031931	0.0572314	0.0586739	1	7	TORC1 complex	0.399475
GO:0043203	0.0572314	0.0586739	1	7	axon hillock	0.399475
GO:0061200	0.0572314	0.0586739	1	7	clathrin-sculpted gamma-aminobutyric acid transport vesicle	0.399475
GO:0061202	0.0572314	0.0586739	1	7	clathrin-sculpted gamma-aminobutyric acid transport vesicle membrane	0.399475
GO:0031984	0.060751	2.11226	5	252	organelle subcompartment	0.415728
GO:0005795	0.06222	0.905254	3	108	Golgi stack	0.417592
GO:0032279	0.0651378	0.0670558	1	8	asymmetric synapse	0.420983
GO:0044292	0.0651378	0.0670558	1	8	dendrite terminus	0.420983
GO:0019897	0.0692885	0.947164	3	113	extrinsic component of plasma membrane	0.427017
GO:0005874	0.0699959	2.89178	6	345	microtubule	0.427017
GO:0008091	0.0729785	0.0754378	1	9	spectrin	0.427017
GO:0031932	0.0729785	0.0754378	1	9	TORC2 complex	0.427017
GO:0097225	0.0729785	0.0754378	1	9	sperm midpiece	0.427017
GO:0005881	0.0752024	0.452627	2	54	cytoplasmic microtubule	0.427017
GO:0098552	0.0762992	2.95884	6	353	side of membrane	0.427017
GO:0044304	0.0800751	0.469391	2	56	main axon	0.427017
GO:0031616	0.080754	0.0838198	1	10	spindle pole centrosome	0.427017
GO:0036513	0.080754	0.0838198	1	10	Derlin-1 retrotranslocation complex	0.427017
GO:0060077	0.080754	0.0838198	1	10	inhibitory synapse	0.427017
GO:0060198	0.080754	0.0838198	1	10	clathrin-sculpted vesicle	0.427017
GO:0005815	0.0836253	4.52627	8	540	microtubule organizing center	0.4356
GO:0015630	0.0853753	7.73657	12	923	microtubule cytoskeleton	0.436246
GO:0000974	0.0884649	0.0922018	1	11	Prp19 complex	0.436246
GO:0035097	0.0926655	0.511301	2	61	histone methyltransferase complex	0.436246
GO:0032580	0.0952492	0.519683	2	62	Golgi cisterna membrane	0.436246
GO:0044430	0.0957483	9.57222	14	1142	cytoskeletal part	0.436246
GO:0030877	0.0961117	0.100584	1	12	beta-catenin destruction complex	0.436246
GO:0038201	0.0961117	0.100584	1	12	TOR complex	0.436246
GO:0043194	0.0961117	0.100584	1	12	axon initial segment	0.436246
GO:0000790	0.0974411	1.74345	4	208	nuclear chromatin	0.436246
