# Supplementary material for: Ribosomal DNA copy number loss and sequence variation in cancer
Source: PLoS Genet. 2017 Jun 22;13(6):e1006771. doi: 10.1371/journal.pgen.1006771 (PMC5480814; doi:10.1371/journal.pgen.1006771)
Supplement: S5 Table — (XLSX) [file pgen.1006771.s014.xlsx]

## Sheet: S9_table
		X5_ETS	X18S_rRNA	ITS1	X5.8S_rRNA	ITS2	X28S_rRNA	X3_ETS	IGS	total	nsubject
tumor samples	phs000341	32	0	6	0	8	5	5	254	310	19
	phs000409	86	0	11	0	16	17	4	375	509	36
	phs000414	21	0	3	0	11	6	1	160	202	16
	phs000447	105	1	10	0	21	26	12	404	579	36
	phs000530	21	1	2	0	4	8	0	126	162	12
	phs000579	21	1	2	0	3	9	2	131	169	12
	phs000598	29	4	10	0	13	11	2	161	230	14
	phs000699	23	0	2	0	10	7	0	152	194	13
		338	7	46	0	86	89	26	1763	2355
normal samples	phs000341	35	0	3	0	9	8	3	253	311	19
	phs000409	66	0	3	0	23	18	5	374	489	36
	phs000414	21	0	3	0	5	7	0	132	168	16
	phs000447	61	1	5	0	10	21	6	416	520	36
	phs000530	14	0	2	0	5	13	0	123	157	12
	phs000579	12	0	1	0	2	10	6	105	136	12
	phs000598	21	0	4	0	10	10	2	162	209	14
	phs000699	20	0	4	0	4	13	0	127	168	13
		250	1	25	0	68	100	22	1692	2158
