# Supplementary material for: Ribosomal DNA copy number loss and sequence variation in cancer
Source: PLoS Genet. 2017 Jun 22;13(6):e1006771. doi: 10.1371/journal.pgen.1006771 (PMC5480814; doi:10.1371/journal.pgen.1006771)
Supplement: S6 Table — (XLSX) [file pgen.1006771.s015.xlsx]

## Sheet: S10_table
		X5_ETS	X18S_rRNA	ITS1	X5.8S_rRNA	ITS2	X28S_rRNA	X3_ETS	IGS	total	nsubject
tumor samples	phs000341	0.4607	0	0.2884	0	0.3645	0.0523	0.7628	0.4503	0.3794	19
	phs000409	0.6534	0	0.279	0	0.3848	0.0938	0.3221	0.3509	0.3288	36
	phs000414	0.359	0	0.1712	0	0.5952	0.0745	0.1812	0.3369	0.2936	16
	phs000447	0.7978	0.0148	0.2537	0	0.5051	0.1434	0.9662	0.378	0.374	36
	phs000530	0.4787	0.0445	0.1522	0	0.2886	0.1324	0	0.3537	0.314	12
	phs000579	0.4787	0.0445	0.1522	0	0.2165	0.149	0.4831	0.3678	0.3275	12
	phs000598	0.5666	0.1527	0.6523	0	0.804	0.1561	0.4141	0.3874	0.3821	14
	phs000699	0.4839	0	0.1405	0	0.666	0.1069	0	0.3939	0.3471	13
		0.53485	0.0320625	0.261187	0	0.478088	0.11355	0.391187	0.377362	0.343313
normal samples	phs000341	0.5039	0	0.1442	0	0.4101	0.0836	0.4577	0.4486	0.3807	19
	phs000409	0.5015	0	0.0761	0	0.5532	0.0993	0.4026	0.35	0.3159	36
	phs000414	0.359	0	0.1712	0	0.2706	0.0869	0	0.2779	0.2442	16
	phs000447	0.4635	0.0148	0.1268	0	0.2405	0.1159	0.4831	0.3893	0.3359	36
	phs000530	0.3191	0	0.1522	0	0.3608	0.2152	0	0.3453	0.3043	12
	phs000579	0.2735	0	0.0761	0	0.1443	0.1655	1.4493	0.2948	0.2636	12
	phs000598	0.4103	0	0.2609	0	0.6184	0.1419	0.4141	0.3898	0.3472	14
	phs000699	0.4208	0	0.281	0	0.2664	0.1986	0	0.3291	0.3005	13
		0.40645	0.00185	0.161062	0	0.358038	0.138362	0.40085	0.3531	0.311538
